# Supplementary material for: Recurrent locally uncontrolled infection in endocarditis, a fearful complication
Source: Eur Heart J Imaging Methods Pract. 2025 Feb 18;3(1):qyae117. doi: 10.1093/ehjimp/qyae117 (PMC11833477; doi:10.1093/ehjimp/qyae117)
Supplement: qyae117_Supplementary_Data [file qyae117_supplementary_data.zip]

Archive with 3 entries (3 files):
- Video 1 .avi
- Video 2.avi
- Video 3.avi
